# Supplementary material for: Perinatal Diagnosis and Management of a Case with Interrupted Aortic Arch, Pulmonary Valve Dysplasia and 22q11.2 Deletion: A Case Report
Source: Medicina (Kaunas). 2023 Oct 16;59(10):1838. doi: 10.3390/medicina59101838 (PMC10608239; doi:10.3390/medicina59101838)
Supplement: Supplementary file 1 [file medicina-59-01838-s001.zip]

Archive with 1 entries (1 files):
- medicina-2669149-supplementary.mp4
